# Supplementary material for: Effects of Ni Content and Heat Treatment on the Properties, Microstructures, and Precipitates of Cu-0.2 wt% Be-x wt% Ni Alloys
Source: Materials (Basel). 2024 Feb 8;17(4):816. doi: 10.3390/ma17040816 (PMC10890441; doi:10.3390/ma17040816)
Supplement: Supplementary file 1 [file materials-17-00816-s001.zip]

Archive with 1 entries (1 files):
- materials-2819089-supplementary.pdf
